# Supplementary material for: Survival, Growth Performance, and Hepatic Antioxidant and Lipid Profiles in Infected Rainbow Trout (Oncorhynchus mykiss) Fed a Diet Supplemented with Dihydroquercetin and Arabinogalactan
Source: Animals (Basel). 2023 Apr 14;13(8):1345. doi: 10.3390/ani13081345 (PMC10135201; doi:10.3390/ani13081345)
Supplement: Supplementary file 1 [file animals-13-01345-s001.zip]

Archive with 1 entries (1 files):
- animals-2263449-supplementary.pdf
